# Supplementary material for: Translating a Thin-Film Rehydration Method to Microfluidics for the Preparation of a SARS-CoV-2 DNA Vaccine: When Manufacturing Method Matters
Source: Pharmaceutics. 2022 Jul 7;14(7):1427. doi: 10.3390/pharmaceutics14071427 (PMC9316859; doi:10.3390/pharmaceutics14071427)
Supplement: Supplementary file 1 [file pharmaceutics-14-01427-s001.zip]

Archive with 1 entries (1 files):
- pharmaceutics-1762758-supplementary.pdf
